# Supplementary material for: Modifying the Attention Bias Test to Assess the Emotional State of Dogs
Source: Animals (Basel). 2025 Mar 14;15(6):840. doi: 10.3390/ani15060840 (PMC11939796; doi:10.3390/ani15060840)
Supplement: Supplementary file 1 [file animals-15-00840-s001.zip]

Archive with 1 entries (1 files):
- animals-3478674-supplementary.pdf
